# Supplementary material for: “Heartbreaking, Hardest Part of the Job”: A Qualitative Descriptive Study of Acute Care Nurses’ Work with Patients with Dementia Who Self-Neglect Their Hygiene
Source: Healthcare (Basel). 2025 Jun 30;13(13):1562. doi: 10.3390/healthcare13131562 (PMC12250512; doi:10.3390/healthcare13131562)
Supplement: Supplementary file 1 [file healthcare-13-01562-s001.zip]

Archive with 1 entries (1 files):
- healthcare-3670428-supplementary.pdf
